# Supplementary material for: How is the quality of randomized controlled trials (RCTs) for acupuncture treatment of post-stroke aphasia? A report quality assessment
Source: PLoS One. 2024 Oct 25;19(10):e0308704. doi: 10.1371/journal.pone.0308704 (PMC11508150; doi:10.1371/journal.pone.0308704)
Supplement: S1 Table — (XLSX) [file pone.0308704.s002.xlsx]

## Sheet: CONSORT
Included Studies	1a	1b	2a	2b	3a	3b	4a	4b	5	6a	6b	7a	7b	8a	8b	9	10	11a	11b	12a	12b	13a	13b	14a	14b	15	16	17a	17b	18	19	20	21	22	23	24	25	OQS
Zhang J W	0	1	1	0	0	0	1	0	1	1	0	0	0	1	0	0	0	0	1	0	0	1	0	1	0	0	1	1	0	0	0	1	0	0	0	0	0	12
He J F	0	1	1	0	0	0	1	0	1	0	0	0	0	1	0	0	0	0	0	1	0	1	0	1	0	0	0	1	0	0	0	0	0	0	0	0	0	9
Wang N	0	1	1	0	0	0	1	1	1	0	0	0	0	1	0	0	0	0	1	1	0	1	0	1	0	0	0	1	0	0	0	0	0	1	0	0	0	12
Xiong J	0	1	1	0	0	0	1	1	1	1	0	0	0	1	0	0	0	0	1	1	0	0	0	1	0	0	0	1	0	0	0	0	1	1	0	0	0	13
Tong X N	0	1	1	0	0	0	1	0	0	0	0	0	0	1	0	0	0	0	1	1	0	0	0	1	0	1	0	1	0	0	0	0	1	1	0	0	0	11
Liu Y	0	1	1	1	0	0	1	1	1	0	0	0	0	1	0	0	0	0	1	1	0	0	0	1	0	0	1	1	0	0	0	0	1	0	0	0	0	13
Xing J	0	1	1	0	0	0	1	0	1	0	0	0	0	1	0	0	0	0	1	1	0	0	0	1	0	0	0	1	0	0	0	0	0	1	0	0	0	10
Yang L	0	1	1	1	0	0	1	1	0	1	0	0	0	1	0	0	0	0	0	1	0	0	0	1	0	1	0	1	0	0	0	1	1	1	0	0	0	14
Teng Y Y	0	1	0	0	0	0	1	1	1	0	0	0	0	0	0	0	0	0	1	0	0	0	0	1	0	1	0	1	0	0	0	1	1	1	0	0	0	11
Chen X F	0	1	0	1	0	0	1	1	1	1	0	0	0	0	0	0	0	0	0	0	0	1	0	1	0	1	0	1	0	0	0	0	0	1	0	0	0	11
Zheng Y B	0	1	1	1	0	0	1	1	1	0	0	0	0	1	0	0	0	0	0	1	0	1	0	1	0	1	0	1	0	0	0	0	0	1	0	0	0	13
Wang Q	0	1	1	0	0	0	1	1	1	1	0	0	0	0	0	0	0	0	1	1	0	1	1	0	0	0	0	1	0	0	1	0	1	1	0	0	0	14
Yu Q P	0	1	0	1	0	0	1	1	0	1	0	0	0	1	0	0	0	0	1	1	0	0	0	0	0	0	0	1	0	0	0	1	0	1	0	0	0	11
Weng P X	0	1	1	1	0	0	1	0	1	0	0	0	0	1	0	0	0	0	1	1	0	0	0	1	0	0	1	1	0	0	0	0	0	1	0	0	0	12
Xiao Y K	0	1	1	1	0	0	1	0	0	0	0	0	0	1	0	0	0	0	0	1	0	1	0	1	0	0	1	1	0	0	0	0	0	1	0	0	0	11
Yin X J	0	1	1	0	0	0	1	0	1	0	0	0	0	0	0	0	0	0	1	1	0	0	0	1	0	0	0	1	0	0	0	0	1	1	0	0	0	10
Li Z G	0	1	1	1	0	0	1	1	1	0	0	0	0	1	0	0	0	0	1	0	0	0	0	1	0	0	0	1	0	0	0	0	1	1	0	0	1	13
Ye J S	0	1	1	0	0	0	1	1	1	0	0	0	0	1	0	0	0	0	0	1	0	0	0	1	0	0	0	1	0	0	0	1	0	1	0	0	0	11
Lin M	0	1	0	0	0	0	1	0	1	1	0	0	0	1	0	0	0	0	1	1	0	0	0	1	0	0	0	1	0	0	0	0	1	1	0	0	0	11
Liu G	0	1	1	0	0	0	1	1	1	0	0	0	0	1	0	0	0	0	1	1	0	1	0	1	0	1	1	1	0	0	0	1	1	1	0	0	1	17
Yuan X L	0	1	0	0	0	0	1	0	0	0	0	0	0	1	0	0	0	0	1	1	0	0	0	1	0	0	0	1	0	0	0	0	0	1	0	0	0	8
Qiu L F	0	1	1	1	0	0	1	1	1	1	0	0	0	1	0	0	0	0	1	1	0	1	1	1	0	0	1	1	0	0	1	1	1	1	0	0	1	20
Wang Y	0	1	1	0	0	0	1	0	0	0	0	0	0	1	0	0	0	0	1	1	0	0	0	1	0	0	0	1	0	0	0	1	0	1	0	0	1	11
Fang Q Y	0	1	1	0	0	0	1	0	1	1	0	0	0	1	0	0	0	0	1	1	0	0	0	1	0	0	0	1	0	0	0	0	0	1	0	0	0	11
Ma Y P	0	1	1	1	0	0	1	0	1	1	0	0	0	1	0	0	0	0	1	1	0	1	0	1	0	0	1	1	0	0	0	1	0	1	0	0	0	15
Liu W	0	1	1	0	0	0	1	1	1	1	0	0	0	1	0	0	0	0	1	1	0	1	0	1	0	0	1	1	0	0	0	1	1	1	0	0	1	17
Zhang R M	0	1	1	1	0	0	1	1	1	0	0	0	0	0	0	0	0	0	1	1	0	0	0	1	0	0	0	1	0	0	0	1	0	1	0	0	1	13
Ren C Z	0	1	1	1	0	0	1	1	1	1	0	0	0	1	1	1	0	0	1	1	0	1	0	1	0	1	1	1	0	0	0	1	0	1	0	0	1	20
Chen L J	0	1	1	0	0	0	1	1	1	1	0	0	0	1	0	0	0	0	1	1	0	1	0	1	0	0	1	1	0	0	0	0	0	1	0	0	0	14
Wang C H	0	1	1	0	0	0	1	0	1	1	0	0	0	1	0	0	0	0	1	1	0	1	1	1	0	0	1	1	0	0	0	0	0	1	0	0	0	14
He J L	0	1	1	1	0	0	1	0	1	1	0	0	0	1	0	0	0	0	1	1	0	1	0	1	0	0	1	1	0	0	0	0	0	1	0	0	0	14
Wang L P	0	1	1	1	0	0	1	1	1	1	0	0	0	1	0	0	0	0	1	1	0	1	0	1	0	1	1	1	0	0	0	0	1	1	0	0	0	17
Wang S Q	0	1	1	1	0	0	1	1	1	1	0	0	0	1	0	0	0	0	1	1	0	1	0	1	0	0	1	1	0	0	0	1	1	1	0	0	1	18
Jia Z Y	0	1	1	0	0	0	1	1	1	0	0	0	0	1	0	0	0	0	1	1	0	1	0	1	0	0	1	1	0	0	0	0	1	1	0	0	1	15
Wei J H	0	1	1	1	0	0	1	0	1	1	0	0	0	1	0	0	0	0	1	1	0	1	1	1	0	1	1	1	0	0	0	1	0	1	0	0	0	17
Chen X Y	0	1	1	1	0	0	1	0	1	0	0	0	0	1	0	0	0	0	1	1	0	1	0	1	0	0	1	1	0	0	0	0	0	1	0	0	0	13
Wang Yan L	0	1	1	1	0	0	1	0	1	1	0	0	0	1	0	0	0	0	1	1	0	1	0	1	0	0	1	1	0	0	0	0	1	0	0	0	0	14
Wu L L	0	1	1	0	0	0	1	0	1	0	0	0	0	1	0	0	0	0	1	1	0	1	0	1	0	0	1	1	0	0	0	0	1	1	0	0	0	13
OQS	0	38	33	18	0	0	38	20	32	19	0	0	0	33	1	1	0	0	32	34	0	22	4	36	0	9	19	38	0	0	2	14	17	34	0	0	9

## Sheet: STRICTA
Included Studies	1a	1b	1c	2a	2b	2c	2d	2e	2f	2g	3a	3b	4a	4b	5	6a	6b	OQS
Zhang J W	1	0	0	0	1	1	0	1	1	0	1	1	1	0	0	0	0	8
He J F	1	0	0	0	1	0	0	1	1	0	1	1	0	0	0	0	1	7
Wang N	1	0	1	0	1	1	1	1	1	0	1	1	1	0	0	0	0	9
Xiong J	1	1	0	0	1	1	1	1	1	0	1	1	1	0	0	1	1	12
Tong X N	1	1	0	0	1	0	0	1	1	0	1	1	0	0	0	0	1	8
Liu Y	1	1	0	0	1	1	1	1	1	0	1	1	1	0	0	1	1	12
Xing J	1	0	0	0	1	1	1	1	1	0	1	1	0	0	0	1	0	9
Yang L	1	1	1	0	1	1	0	1	1	0	1	1	0	0	0	1	0	10
Teng Y Y	1	0	0	0	1	1	1	1	1	1	1	1	1	0	0	1	1	12
Chen X F	1	0	0	0	1	1	1	1	1	0	1	0	1	1	0	0	1	10
Zheng Y B	1	1	0	0	1	0	1	1	1	1	1	1	0	0	0	1	0	10
Wang Q	1	1	0	0	1	1	1	1	0	1	1	1	1	0	0	1	1	12
Yu Q P	1	1	1	0	1	0	1	1	1	0	1	1	1	0	1	1	1	12
Weng P X	1	1	0	0	1	1	0	1	0	0	1	0	1	0	0	1	1	9
Xiao Y K	1	0	0	0	1	0	0	1	0	0	1	1	0	0	0	1	0	6
Yin X J	1	0	1	0	1	0	0	1	1	0	1	1	0	0	0	0	0	6
Li Z G	1	1	1	0	1	0	1	1	1	1	1	1	1	0	0	1	1	12
Ye J S	1	1	0	1	1	0	1	1	1	0	1	1	1	0	0	1	1	12
Lin M	1	0	0	0	1	1	0	1	1	1	1	1	0	0	0	0	0	8
Liu G	1	1	0	0	1	1	1	1	1	0	1	1	1	0	0	1	1	12
Yuan X L	1	0	1	0	1	0	0	1	1	0	1	1	1	0	0	1	1	10
Qiu L F	1	1	0	0	1	1	0	1	1	1	1	1	1	0	0	1	1	12
Wang Y	1	1	0	1	1	1	1	1	1	1	1	1	1	0	0	1	1	14
Fang Q Y	1	1	1	0	1	1	0	1	1	0	0	0	1	0	0	1	1	10
Ma Y P	1	1	0	0	1	1	1	1	1	1	1	1	1	0	0	1	1	13
Liu W	1	1	0	0	1	1	0	1	1	1	1	1	1	0	0	1	1	12
Zhang R M	1	1	0	0	1	1	1	1	1	1	1	1	1	0	0	0	1	12
Ren C Z	1	1	1	0	1	1	1	1	1	1	1	1	0	0	1	0	0	12
Chen L J	1	1	0	0	1	0	1	1	1	0	1	1	1	0	0	0	1	10
Wang C H	1	1	1	0	1	1	1	1	1	0	1	1	1	0	0	0	1	12
He J L	1	1	0	0	1	1	1	1	1	0	1	1	1	0	0	1	1	12
Wang L P	1	1	0	0	1	1	1	1	1	1	1	1	1	0	0	0	1	12
Wang S Q	1	1	0	0	1	1	1	1	1	1	1	1	1	0	0	1	1	13
Jia Z Y	1	0	0	0	1	0	0	1	1	0	1	1	0	0	0	1	0	7
Wei J H	1	1	0	0	1	1	1	1	1	1	1	1	1	0	0	1	1	13
Chen X Y	1	1	0	0	1	1	1	1	1	0	1	1	1	0	0	1	1	12
Wang Yan L	1	1	0	0	1	1	1	1	1	1	1	1	1	0	0	0	1	12
Wu L L	1	1	0	0	1	1	1	1	1	1	0	0	1	0	0	1	1	11
OQS	38	27	9	2	38	27	25	38	35	16	36	34	28	1	2	25	28
